# Supplementary material for: Urologic malignancy in renal transplant recipients: Analysis of OPTN/UNOS data from 2000 to 2022
Source: BMC Cancer. 2026 Jun 27;26:805. doi: 10.1186/s12885-026-16439-8 (PMC13326045; doi:10.1186/s12885-026-16439-8)
Supplement: Supplementary file 1 — Supplementary Material 1. Supplementary Table 1. Multivariate analysis of risk factors for post-transplant urologic malignancy incidence. [file 12885_2026_16439_MOESM1_ESM.xlsx]

## Sheet: reg
Supplementary Table 1. Multivariate analysis of risk factors for post-transplant urologic malignancy incidence
Risk Factors			Kidney			Prostate			Bladder			Urologic Malignancy
			aOR (95%CI)	p		aOR (95%CI)	p		aOR (95%CI)	p		aOR (95%CI)	p
Age at transplantation			1.03 (1.02-1.03)	<0.001		1.07(1.07-1.08)	<0.001		1.06(1.05-1.06)	<0.001		1.05(1.04-1.05)	<0.001
Sex	Female		-			-			-			-
	Male		1.66 (1.5-1.84)	<0.001		-	-		2.15(1.81-2.55)	<0.001		3.45(3.18-3.75)	<0.001
Ethnicity	Hispanic		-			-			-			-
	White		1.47(1.25-1.74)	<0.001		1.11(0.94-1.33)	0.237		3.34(2.44-4.71)	<0.001		1.50(1.35-1.69)	<0.001
	Black		1.78(1.51-2.12)	<0.001		2.21(1.85-2.66)	<0.001		1.40(0.97-2.06)	0.080		1.91(1.70-2.16)	<0.001
BMI, kg/m2	<30		-			-			-			-
	>=30		1.25(1.13-1.38)	<0.001		0.99(0.89-1.09)	0.78		0.90(0.76-1.05)	0.188		1.07(1.00-1.14)	0.052
Creatinine at most recent			0.98(0.96-1.00)	0.055		0.99(0.97-1.01)	0.241		0.96(0.93-1.00)	0.056		0.98(0.97-0.99)	0.004
Cause of ESRD	Glomerular diseases		-			-			-			-
	Hypertension		0.84(0.74-0.97)	0.016		0.77(0.66-0.9)	0.001		0.76(0.60-0.97)	0.026		0.80(0.73-0.88)	<0.001
	Polycystic kidneys		0.54(0.44-0.66)	<0.001		1.2(1.0-1.44)	0.043		0.76(0.57-1.01)	0.062		0.80(0.71-0.90)	<0.001
	Diabetes		0.67(0.54-0.84)	<0.001		0.61(0.49-0.75)	<0.001		0.86(0.62-1.21)	0.391		0.67(0.58-0.77)	<0.001
Blood type	AB		-			-			-			-
	A		1.05(0.84-1.32)	0.690		1.01(0.81-1.27)	0.922		1.31(0.93-1.93)	0.143		1.07(0.93-1.24)	0.369
	B		0.97(0.76-1.25)	0.79		0.98(0.77-1.26)	0.871		1.37(0.93-2.09)	0.123		1.03(0.87-1.21)	0.759
	O		1.07(0.86-1.35)	0.553		0.97(0.78-1.21)	0.76		1.14(0.80-1.68)	0.486		1.03(0.90-1.20)	0.654
Dialysis duration			1.02(1.00-1.03)	0.047		0.98(0.96-1.0)	0.025		0.95(0.92-0.99)	0.007		0.99(0.98-1.01)	0.276
Diabetes history	No		-			-			-			-
	Yes		0.73(0.61-0.87)	0.001		0.81(0.68-0.95)	0.013		0.75(0.57-0.98)	0.042		0.76(0.68-0.85)	<0.001
Education level	Lower degree		-			-			-			-
	College degree		1.07(0.97-1.18)	0.170		1.13(1.03-1.25)	0.015		0.93(0.90-1.08)	0.325		1.07(1.00-1.14)	0.037
Health insurance	Non-private		-			-			-			-
	Private		1.02(0.92-1.14)	0.704		1.48(1.33-1.65)	<0.001		1.23(1.04-1.45)	0.013		1.21(1.13-1.30)	<0.001
Donor Type	Lliving		-			-			-			-
	Deceased		1.01(0.90-1.13)	0.914		0.88(0.78-0.99)	0.033		1.03(0.87-1.22)	0.735		0.96(0.89-1.03)	0.248
HLA mismatch	<3		-			-			-			-
	>=3		0.98(0.87-1.11)	0.728		1.0(0.88-1.14)	0.969		1.05(0.88-1.26)	0.611		1.00(0.92-1.08)	0.969
IL-2 receptor antibody	No		-			-			-			-
	Yes		0.96(0.85-1.08)	0.499		1.03(0.91-1.16)	0.658		0.93(0.77-1.13)	0.460		0.98(0.91-1.07)	0.675
T-cell depleting antibody	No		-			-			-			-
	Yes		0.85(0.76-0.95)	0.005		0.86(0.77-0.97)	0.014		0.88(0.74-1.05)	0.161		0.86(0.79-0.92)	<0.001
Cyclosporin	No		-			-			-			-
	Yes		1.72(1.42-2.08)	<0.001		1.84(1.52-2.21)	<0.001		1.36(1.02-1.80)	0.034		1.69(1.49-1.90)	<0.001
Tacrolimus	No		-			-			-			-
	Yes		1.74(1.51-2.00)	<0.001		1.68(1.46-1.93)	<0.001		1.56(1.27-1.93)	<0.001		1.68(1.53-1.84)	<0.001
MPA	No		-			-			-			-
	Yes		1.25(1.08-1.44)	0.003		1.3(1.12-1.5)	<0.001		1.29(1.04-1.60)	0.022		1.28(1.16-1.40)	<0.001
mTOR inhibitor	No		-			-			-			-
	Yes		0.82(0.63-1.05)	0.129		1.6(1.3-1.96)	<0.001		1.62(1.18-2.17)	0.002		1.26(1.09-1.45)	0.002
aOR, adjusted odds ratio; M, male; Y, yes; BMI, body mass index; ESRD, end-stage renal disease; IL-2, interleukin-2; HLA, human leukocyte antigen; MPA, mycophenolic acid; mTOR, mammalian target of rapamycin
